# Supplementary material for: Emerging variants of concern in SARS-CoV-2 membrane protein: a highly conserved target with potential pathological and therapeutic implications
Source: Emerg Microbes Infect. 2021 May 9;10(1):885–93. doi: 10.1080/22221751.2021.1922097 (PMC8118436; doi:10.1080/22221751.2021.1922097)
Supplement: Figures_and_supplemental_figures.zip [file TEMI_A_1922097_SM1844.zip]

Archive with 8 entries (8 files):
- Figure1.jpg
- Figure2.jpg
- Figure3.jpg
- Figure4.jpg
- Figure5.jpg
- Figure6.jpg
- Supplemental_Figure1.jpg
- Supplemental_Figure2.jpg
